# Supplementary material for: Regulation of soybean drought response by mepiquat chloride pretreatment
Source: Front Plant Sci. 2023 May 8;14:1149114. doi: 10.3389/fpls.2023.1149114 (PMC10207941; doi:10.3389/fpls.2023.1149114)
Supplement: Supplementary file 1 [file Table_1.xlsx]

## Sheet: Sheet1
Gene		sequence(5'-3')	product size
LOC100816177	F	CTGTCTTCTGCCCTGCTTCA	100bp
	R	ATAATCGGGAACCCTTCGGT
LOC100793688	F	CTTCGTGGATAATGGGAAGCC	107bp
	R	TAGGCTGCAAGTACACCACA
SOMT-2	F	TGCAGTTCTGCTTAAGTTGGT	162bp
	R	TCAGTAACTTGGCGCTCATCT
LOC100784120	F	AAGGTGATTAGCACGAGGGC	174bp
	R	AGCAAGCAGCATACCCTGAAT
AS2	F	TGGGGGTTAGATGGCTCTGT	169bp
	R	AAGGGGCAGATGGAATAGCC
LOC100797504	F	CCAAAGAAGGCAACGGCAAA	136bp
	R	CCAGCAAAGATGTCCGAGGT
LOC100791015	F	GCTATGGCTATGGAAGTCGCA	188bp
	R	GCCCTTTTTGTTTGACCAAGTGT
CHI4A	F	TGCCACTGCTGAGATTGTGG	175bp
	R	TCACTTGGACAACTCCTGCG
LOC100803065	F	TCTCCCAAGGAAGCTTCTGC	128bp
	R	ACTTGCGCCTTGGCAGG
LOC100305746	F	AGCATACCGGCTATCAACGG	125bp
	R	CACGTAACCAGCCATAACCAAA
LOC100305786	F	TCCAAAGGGTGGTGTTAGAGC	137bp
	R	TCTGCTCAGGCACTTGCTTT
IF7MaT	F	CGTTGCTGTTTTCACTACCGA	200bp
	R	CGGTGTCAACTCAAACAATCCTTTA
LOC100819853	F	TGCAGTGCTACTAAAGTGGGT	153
	R	TCCGGGTCATCTAGCTTCTCA
IMAT1	F	GCCATCAAAGACCCAAGTGAG	125bp
	R	CTTGGAGGGAAAGGTAGGAGC
LOC100794610	F	GCACACGCAGGAATGTGATG	151bp
	R	CCAGCTACAAGCATTGCCAGA
ACT11	F	CGGTGGTTCTATCTTGGCATC
	R	GTCTTTCGCTTCAATAACCCTA
