# Supplementary material for: Regulation of soybean drought response by mepiquat chloride pretreatment
Source: Front Plant Sci. 2023 May 8;14:1149114. doi: 10.3389/fpls.2023.1149114 (PMC10207941; doi:10.3389/fpls.2023.1149114)
Supplement: Supplementary file 2 [file Table_2.xlsx]

## Sheet: Sheet1
Sample	Raw Reads	Clean Reads	Clean Base(G)	Q30(%)	GC Content(%)	Reads mapped
44S0-1	58723898	56883734	8.53	93.26	45.38	55093128(96.85%)
44S0-2	65768924	63323102	9.5	93.41	45.44	61144343(96.56%)
44S0-3	63809060	62234956	9.34	93.63	45.67	60284208(96.87%)
44S100-1	66604972	63849880	9.58	93.74	45.15	61725243(96.67%)
44S100-2	58122584	56360160	8.45	93.2	44.85	54468325(96.64%)
44S100-3	63356810	61525960	9.23	93.49	44.43	59582910(96.84%)
65S0-1	59590514	57176808	8.58	93.54	45.19	55418440(96.92%)
65S0-2	59393142	57292994	8.59	93.73	44.53	55549982(96.96%)
65S0-3	71190826	66578978	9.99	93.92	45.3	64477654(96.84%)
65S100-1	63931182	61974890	9.3	93.99	44.78	59674226(96.29%)
65S100-2	59942424	58233518	8.74	93.7	44.57	56500292(97.02%)
65S100-3	61718976	59478992	8.92	94.05	44.74	57640662(96.91%)
