# Supplementary material for: Regulation of soybean drought response by mepiquat chloride pretreatment
Source: Front Plant Sci. 2023 May 8;14:1149114. doi: 10.3389/fpls.2023.1149114 (PMC10207941; doi:10.3389/fpls.2023.1149114)
Supplement: Supplementary file 3 [file Table_3.xlsx]

## Sheet: Sheet1
Index	Formula	Compounds	Class I	Class II	CAS	Level	HN44Drought-1	HN44Drought-2	HN44Drought-3	HN44Drought+DPC-1	HN44Drought+DPC-2	HN44Drought+DPC-3	VIP	p_value	FDR	Fold_Change	Log2FC	Type
pmb0782	C5H11N	Piperidine	Alkaloids	Piperidine alkaloids	110-89-4	3	4041700	7716100	8235200	17462000	14161000	16851000	1.37148	0.00566296	0.142492	2.42455	1.27772	up
Lmgn000219	C4H6O3	Succinic semialdehyde	Organic acids	Organic acids	692-29-5	3	24928	10792	23009	11397	6804.4	8605.5	1.18203	0.128471	0.322505	0.456451	-1.13147	down
pmf0256	C6H14O	3-Methyl-1-pentanol	Others	Saccharides and Alcohols	589-35-5	3	30395	54512	51781	64179	208630	150080	1.20851	0.146786	0.338881	3.09383	1.62939	up
pme0006	C5H9NO2	L-Proline	Amino acids and derivatives	Amino acids and derivatives	147-85-3	1	493720	3127600	2922900	18878000	6539700	10168000	1.25554	0.111524	0.308315	5.43773	2.443	up
pmb1096	C8H7N	Indole	Alkaloids	Plumerane	120-72-9	1	14702	14604	32967	73184	51751	53727	1.35379	0.0137125	0.15598	2.86901	1.52055	up
mws0256	C5H11NO2	L-Valine	Amino acids and derivatives	Amino acids and derivatives	72-18-4	1	1740000	2718900	3305000	8783300	6302700	5995800	1.40414	0.0209029	0.179732	2.71536	1.44114	up
pmp001287	C8H9N	N-Benzylmethylene isomethylamine	Alkaloids	Alkaloids	-	1	3362800	4209300	4779300	14459000	10611000	12746000	1.48579	0.00960151	0.142492	3.06168	1.61432	up
mws0216	C5H9NO3	Trans-4-Hydroxy-L-proline	Amino acids and derivatives	Amino acids and derivatives	51-35-4	2	18691000	36577000	43947000	110920000	93553000	105630000	1.40392	0.00244455	0.140497	3.12557	1.64412	up
pma3649	C5H9NO3	5-Aminolevulinate	Alkaloids	Alkaloids	106-60-5	3	217930	333720	425230	1591900	895320	1176700	1.43148	0.0383705	0.225272	3.75063	1.90713	up
pme0274	C6H13NO2	6-Aminocaproic acid	Organic acids	Organic acids	60-32-2	2	49539	156940	134670	532870	372460	397130	1.36397	0.00871746	0.142492	3.81786	1.93277	up
mws0258	C6H13NO2	L-Isoleucine	Amino acids and derivatives	Amino acids and derivatives	73-32-5	1	1295500	2285700	2624800	7260100	5070200	6292800	1.41419	0.00852027	0.142492	3.00082	1.58536	up
mws1587	C6H13NO2	L-Norleucine	Amino acids and derivatives	Amino acids and derivatives	327-57-1	1	1263900	2300200	2463000	7305800	5161900	6279200	1.42489	0.00759702	0.142492	3.11043	1.63712	up
pmp001198	C6H13NO2	6-Deoxyfagomine	Alkaloids	Piperidine alkaloids	197449-09-5	1	4551200	7703000	8834600	20153000	15923000	17061000	1.40225	0.00404215	0.142492	2.51968	1.33324	up
mws0227	C6H13NO2	L-Leucine	Amino acids and derivatives	Amino acids and derivatives	61-90-5	1	1206300	2138900	2297700	6894100	4914800	5793100	1.43145	0.00736415	0.142492	3.11932	1.64123	up
pme0243	C5H8O4	Glutaric acid	Organic acids	Organic acids	110-94-1	3	2016700	2121000	2216600	12952000	5173300	7889700	1.42319	0.102575	0.30094	4.09408	2.03354	up
pme3034	C5H8O4	Ethylmalonic acid	Organic acids	Organic acids	601-75-2	3	72484	73400	82749	418150	168520	275690	1.41166	0.0995984	0.300603	3.77181	1.91526	up
Lmgn000160	C4H8N2O3	3-Ureidopropionic Acid	Organic acids	Organic acids	462-88-4	1	25123	15402	36958	75338	97157	116130	1.39675	0.0128431	0.147802	3.72501	1.89724	up
mws0001	C4H8N2O3	L-Asparagine	Amino acids and derivatives	Amino acids and derivatives	70-47-3	1	884920	820590	1101200	1707700	3086000	3017700	1.38996	0.0606588	0.268176	2.78312	1.4767	up
Zmdp000972	C4H9NO2S	S-Methyl-L-cysteine	Amino acids and derivatives	Amino acids and derivatives	1187-84-4	2	207700	262490	263770	842100	611530	646130	1.48688	0.0187485	0.170195	2.86086	1.51645	up
HJKP000649	C8H9NO	N-benzylformamide	Alkaloids	Alkaloids	6343-54-0	2	205070	248110	209750	849900	621770	668540	1.50008	0.0164827	0.159983	3.22841	1.69082	up
Lmgn000224	C5H6O5	2-Methyl-3-oxosuccinic acid	Organic acids	Organic acids	-	3	73774	157750	176500	28708	24475	61672	1.28185	0.0762415	0.283478	0.281491	-1.82884	down
pme2380	C5H6O5	α-Ketoglutaric acid	Organic acids	Organic acids	328-50-7	3	1015200	2456800	2215000	224490	221540	567340	1.36298	0.0649238	0.269185	0.178191	-2.48851	down
Wmzn000227	C6H10O4	2,2-Dimethylsuccinic acid	Organic acids	Organic acids	597-43-3	3	14635	13516	19850	37903	44326	35344	1.45365	0.00301424	0.142492	2.44939	1.29242	up
pme0193	C5H10N2O3	L-Glutamine	Amino acids and derivatives	Amino acids and derivatives	56-85-9	2	940950	1174000	1185200	3350100	3096300	3360200	1.50986	5.30724e-05	0.0232826	2.97156	1.57122	up
pme0026	C6H14N2O2	L-Lysine	Amino acids and derivatives	Amino acids and derivatives	56-87-1	2	866800	1116400	1051900	2986200	2783900	2995300	1.50946	4.97801e-05	0.0232826	2.88801	1.53008	up
mws0262	C4H6O6	L-Tartaric acid	Organic acids	Organic acids	87-69-4	3	754030	1188900	768930	1825300	1948500	1714200	1.4102	0.0113047	0.142492	2.0237	1.017	up
mws0254	C6H9N3O2	L-Histidine	Amino acids and derivatives	Amino acids and derivatives	71-00-1	1	344650	397250	1113900	1669600	2088200	2116300	1.31463	0.0159058	0.159261	3.16527	1.66233	up
pmb0819	C10H8N2	3-Indoleacetonitrile	Alkaloids	Plumerane	771-51-7	3	103330	123400	134100	372550	325290	342920	1.50633	0.000392065	0.0535168	2.88435	1.52825	up
Lmbn001467	C7H13NO3	5-Acetamidopentanoic Acid	Organic acids	Organic acids	1072-10-2	3	92867	108280	97352	240740	195780	226200	1.50095	0.00657	0.142492	2.22017	1.15067	up
mws1346	C6H11NO4	DL-2-Aminoadipic acid	Alkaloids	Alkaloids	542-32-5	2	393550	614590	604850	3544300	1318000	2780900	1.4051	0.0896083	0.291602	4.73853	2.24444	up
Lmbp000123	C6H13NO2S	L-Homomethionine	Amino acids and derivatives	Amino acids and derivatives	25148-30-5	3	480440	857020	1209100	1995100	1635300	1805500	1.28002	0.0275444	0.196592	2.13461	1.09397	up
pme0021	C9H11NO2	L-Phenylalanine	Amino acids and derivatives	Amino acids and derivatives	63-91-2	1	3926400	4996700	5413600	16159000	12006000	14393000	1.48799	0.00907543	0.142492	2.96847	1.56972	up
pmc0274	C6H6N4S	6-Methylmercaptopurine	Nucleotides and derivatives	Nucleotides and derivatives	50-66-8	3	19544000	23248000	27459000	67975000	53437000	60012000	1.48212	0.00403653	0.142492	2.58251	1.36877	up
Hmtp000776	C8H9NO3	4,5,6-Trihydroxy-2-cyclohexen-1-ylideneacetonitrile	Alkaloids	Alkaloids	-	3	478570	542620	677900	1946900	1387200	1662100	1.47844	0.0128582	0.147802	2.94052	1.55607	up
ML10176345	C7H8O5	3-Dehydroshikimic acid	Organic acids	Organic acids	2922-42-1	2	19873	26422	20136	6701.5	15265	6695.1	1.29084	0.0274914	0.196592	0.431449	-1.21274	down
pme0253	C8H15NO3	N-Acetyl-L-leucine	Amino acids and derivatives	Amino acids and derivatives	1188-21-2	3	84702	101400	116070	408990	184600	201370	1.32418	0.14857	0.339057	2.63082	1.39551	up
Zmyn000155	C7H14N2O3	N-α-Acetyl-L-ornithine	Amino acids and derivatives	Amino acids and derivatives	-	3	71617	70267	94910	200840	289770	306630	1.46332	0.0241672	0.193877	3.36681	1.75138	up
mws0260	C6H14N4O2	L-Arginine	Amino acids and derivatives	Amino acids and derivatives	74-79-3	1	4011000	4488000	7941900	11694000	17644000	16774000	1.37594	0.0154516	0.159261	2.80471	1.48785	up
mws4175	C6H8O6	D-Glucurono-6,3-lactone	Others	Saccharides and Alcohols	32449-92-6	2	46858	139990	194390	61799	22663	28099	1.10065	0.16559	0.358778	0.295251	-1.75998	down
Lmbn001754	C7H12O5	3-Isopropylmalic Acid*	Organic acids	Organic acids	921-28-8	2	7464100	6368300	6238900	1261400	3146800	2410000	1.38158	0.00397058	0.142492	0.339699	-1.55767	down
pmb3101	C7H12O5	2-Isopropylmalic Acid*	Organic acids	Organic acids	49601-06-1	1	7777300	6579100	6313700	1336900	3373500	2377100	1.37995	0.00447913	0.142492	0.342887	-1.5442	down
Zmgn001448	C7H12O5	2-Propylmalic Acid*	Organic acids	Organic acids	-	2	7407000	6327600	6475900	1160800	3334300	2294100	1.35688	0.00762889	0.142492	0.335924	-1.57379	down
Zmsp000878	C9H11NO3	4-hydroxy-5-(2-oxo-l-pyrrolidinyl)-benzoic Acid	Alkaloids	Pyrrole alkaloids	-	1	3303000	3591800	3258800	11913000	8566400	9802900	1.50092	0.0195855	0.172479	2.98242	1.57648	up
mws0250	C9H11NO3	L-Tyrosine	Amino acids and derivatives	Amino acids and derivatives	60-18-4	1	12454000	13489000	14190000	36128000	29503000	31445000	1.50659	0.00747036	0.142492	2.41886	1.27433	up
Zmgn000447	C3H7O7P	3-Phospho-D-glyceric acid	Others	Saccharides and Alcohols	820-11-1	3	1227600	1819400	1464200	3751900	3652500	3504900	1.48091	0.00239034	0.140497	2.41827	1.27398	up
Hmmp001310	C11H9NO2	3-Indoleacrylic acid	Alkaloids	Plumerane	1204-06-4	3	7877500	7711900	12440000	33055000	23256000	31336000	1.44907	0.0100894	0.142492	3.12697	1.64476	up
mws0281	C6H8O7	Citric Acid*	Organic acids	Organic acids	77-92-9	1	850960	1009700	969470	3603800	1583700	1927000	1.32569	0.148559	0.339057	2.51384	1.32989	up
MWSslk097	C10H10O4	Dimethyl phthalate	Phenolic acids	Phenolic acids	131-11-3	2	66558	57480	65589	14159	11449	19307	1.48497	0.000260168	0.0483321	0.23686	-2.0779	down
MWSslk006	C10H12O4	Ethyl Vanillate	Phenolic acids	Phenolic acids	617-05-0	3	8686.3	7546.5	3515.5	2225	2007.9	1381.6	1.34989	0.0916813	0.291602	0.284303	-1.8145	down
mws0282	C11H12N2O2	L-Tryptophan	Amino acids and derivatives	Amino acids and derivatives	73-22-3	1	6217200	6588300	9136400	29749000	20953000	25326000	1.48029	0.0116578	0.142492	3.46497	1.79284	up
Zmbp002538	C11H12N2O2	1-Methoxy-indole-3-acetamide	Alkaloids	Plumerane	-	1	2846800	2607700	3831200	12192000	8364200	10271000	1.47363	0.0151308	0.159261	3.31986	1.73112	up
Zmtn001464	C10H7NO4	4,8-Dihydroxyquinoline-2-carboxylic acid	Organic acids	Organic acids	59-00-7	3	19036	10752	18962	42137	24705	32916	1.2584	0.0570876	0.261878	2.04632	1.03303	up
pmb0818	C11H11NO3	Methoxyindoleacetic acid	Alkaloids	Plumerane	3471-31-6	3	561510	444300	766310	2184800	1522700	2087400	1.44797	0.0117394	0.142492	3.27004	1.70931	up
Zmpn000199	C6H10O8	D-Galactaric acid	Others	Saccharides and Alcohols	526-99-8	1	2721200	1974400	2153500	1077100	596200	1023900	1.38691	0.00986218	0.142492	0.393804	-1.34445	down
Zmyn000108	C6H10O8	D-Saccharic acid	Others	Saccharides and Alcohols	87-73-0	1	2381800	1814300	1900200	977350	633050	883730	1.43598	0.00807544	0.142492	0.409122	-1.2894	down
pme1228	C11H12N2O3	5-Hydroxy-L-tryptophan	Amino acids and derivatives	Amino acids and derivatives	56-69-9	2	108700	196660	134410	246700	309330	399090	1.3336	0.0393796	0.226329	2.17186	1.11893	up
mws5042	C11H14N2O3	L-Glycyl-L-phenylalanine	Amino acids and derivatives	Amino acids and derivatives	721-66-4	2	197520	202690	247970	512350	509200	458880	1.49391	0.000309821	0.0483321	2.28398	1.19155	up
MWS4296	C11H14N2O3	Glycylphenylalanine	Amino acids and derivatives	Amino acids and derivatives	-	1	228200	233930	197220	451590	449700	436960	1.50325	0.000742781	0.0737379	2.02965	1.02123	up
Lmhp001670	C11H22N2O3	L-Valyl-L-Leucine	Amino acids and derivatives	Amino acids and derivatives	3989-97-7	3	368000	403830	370160	798210	821670	766130	1.5148	6.39631e-05	0.0232826	2.08934	1.06305	up
pmb0962	C10H22N2O4	L-Lysine-Butanoic Acid	Amino acids and derivatives	Amino acids and derivatives	80407-71-2	3	32277	57118	60168	504780	200420	411390	1.44866	0.068565	0.276284	7.46568	2.90027	up
Lmhn003240	C11H10O6	Benzoylmalic acid	Phenolic acids	Phenolic acids	22138-51-8	2	8948200	9242800	5314800	18487000	12458000	16788000	1.31407	0.0255922	0.193877	2.03069	1.02197	up
Zmdp001647	C10H18N2O5	γ-Glutamyl-L-valine	Amino acids and derivatives	Amino acids and derivatives	-	1	68479	113520	111050	821920	220150	447580	1.351	0.149949	0.340425	5.08328	2.34576	up
pme3313	C6H13O9P	D-Fructose 6-phosphate*	Others	Saccharides and Alcohols	643-13-0	1	1561600	1002100	937300	523350	596080	541400	1.39702	0.0887107	0.291602	0.474387	-1.07586	down
mws0866	C6H13O9P	D-Glucose 6-phosphate*	Others	Saccharides and Alcohols	56-73-5	1	3907600	2622700	2727200	1361500	1548700	1380600	1.44633	0.0540168	0.254555	0.463494	-1.10938	down
mws1090	C6H13O9P	Glucose-1-phosphate*	Others	Saccharides and Alcohols	59-56-3	1	4241200	2744300	2449600	1298200	1363500	1425700	1.41352	0.0840556	0.284627	0.433212	-1.20685	down
Zmdp002216	C11H20N2O5	L-γ-Glutamyl-L-leucine	Amino acids and derivatives	Amino acids and derivatives	2566-39-4	1	203160	419380	441220	2438400	772470	1264400	1.32238	0.145046	0.336284	4.20703	2.0728	up
Lmhp001732	C14H18N2O3	L-Prolyl-L-Phenylalanine	Amino acids and derivatives	Amino acids and derivatives	13589-02-1	3	52809	126650	128210	958420	448810	452540	1.41272	0.089407	0.291602	6.04471	2.59567	up
mws0037	C16H12O4	Formononetin (7-Hydroxy-4'-methoxyisoflavone)	Flavonoids	Isoflavones	485-72-3	1	528090	215190	147880	1346700	960100	4842300	1.28215	0.23241	0.435721	8.02224	3.00401	up
MWSHY0032	C16H12O4	Formononetin	Flavonoids	Isoflavones	485-72-3	1	188300	78594	57310	376380	260450	1583500	1.20895	0.273168	0.477601	6.84856	2.7758	up
mws0905	C16H14O4	Medicarpin	Phenolic acids	Phenolic acids	32383-76-9	3	9	9	9	1442.8	9	2820.3	1.08841	0.223368	0.424385	158.226	7.30584	up
mws1173	C15H12O5	Garbanzol	Flavonoids	Flavonols	1226-22-8	2	35592	68571	27303	121700	63341	97450	1.19179	0.0808495	0.28446	2.14878	1.10352	up
Lmmn003323	C16H32O3	2-Hydroxyhexadecanoic acid	Organic acids	Organic acids	764-67-0	2	1711400	1920200	1776100	4623500	2587300	3661300	1.36804	0.0887611	0.291602	2.01049	1.00754	up
pme1712	C11H20N2O6	L-Saccharopine	Amino acids and derivatives	Amino acids and derivatives	997-68-2	3	32077	232490	210610	1818900	373860	831070	1.21001	0.182136	0.383198	6.36359	2.66984	up
Hmhp001812	C11H15N5O4	2'-O-Methyladenosine	Nucleotides and derivatives	Nucleotides and derivatives	2140-79-6	1	86492	115540	99629	238860	259480	347560	1.47071	0.0262594	0.193877	2.80414	1.48756	up
Zmgp007333	C17H14O4	7,4'-Di-O-methyldaidzein	Flavonoids	Isoflavones	1157-39-7	3	1395.8	1569.5	1234.9	5936.7	2873.9	19240	1.25504	0.2543	0.459001	6.6784	2.7395	up
mws4160	C16H12O5	Wogonin (5,7-Dihydroxy-8-methoxyflavone)	Flavonoids	Flavones	632-85-9	2	9869	8529.7	3940.8	13401	11453	30543	1.10512	0.204661	0.404872	2.47978	1.31021	up
pme3250	C16H12O5	Biochanin A	Flavonoids	Isoflavones	491-80-5	1	8901.9	9981.6	2935.2	14957	9520.9	29869	1.02769	0.209551	0.408624	2.49084	1.31663	up
Hmyp008708	C16H12O5	Izalpinin	Flavonoids	Flavonols	480-14-8	3	9	9	9	4245.7	4840.1	10516	1.51478	0.0823783	0.284627	725.993	9.50381	up
mws0918	C16H12O5	Prunetin (5,4'-Dihydroxy-7-methoxyisoflavone)	Flavonoids	Isoflavones	552-59-0	1	28564	26161	12478	40195	34612	104470	1.10356	0.23406	0.437453	2.66769	1.41559	up
pma1751	C12H15NO7	N-(beta-D-Glucosyl)nicotinate	Others	Vitamin	-	3	255700	394210	387610	669200	893760	809390	1.42009	0.00709184	0.142492	2.28656	1.19318	up
mws1094	C15H12O6	Dihydrokaempferol (Aromadendrin)	Flavonoids	Flavanonols	480-20-6	3	41077	15697	16615	51505	88568	104430	1.28708	0.0478839	0.243458	3.3316	1.73622	up
pmb2657	C10H18N4O6	Argininosuccinic acid	Organic acids	Organic acids	2387-71-5	3	297700	253330	236340	60951	106730	76885	1.46771	0.00190795	0.140497	0.310611	-1.68682	down
Zmdn001564	C14H18N2O5	γ-Glutamylphenylalanine	Amino acids and derivatives	Amino acids and derivatives	7432-24-8	1	64432	80695	65618	592840	176290	306650	1.38802	0.143533	0.334197	5.10465	2.35181	up
pmb2786	C18H30O3	9-Hydroxy-10,12,15-octadecatrienoic acid	Lipids	Free fatty acids	89886-42-0	2	154070	117690	94527	338000	180680	318600	1.30562	0.073607	0.283478	2.28586	1.19274	up
Lmbn005443	C18H30O3	13-KODE; (9Z,11E)-13-Oxooctadeca-9,11-dienoic acid	Lipids	Free fatty acids	54739-30-9	3	158760	127120	100640	367910	192090	324020	1.31463	0.0767979	0.283478	2.28713	1.19354	up
Lmqp000329	C8H14N3O7P	5-Aminoimidazole ribonucleotide	Nucleotides and derivatives	Nucleotides and derivatives	25635-88-5	1	2592600	5150300	4607600	9290300	9152000	8351400	1.35971	0.0157181	0.159261	2.16944	1.11732	up
Lmdp005525	C17H14O5	Afrormosin (6,4'-Dimethoxy-7-Hydroxyisoflavone)	Flavonoids	Isoflavones	550-79-8	1	178520	179220	90961	467210	374160	1044100	1.33032	0.14713	0.338886	4.20206	2.0711	up
Lmqn003210	C17H14O5	5-Hydroxy-6,7-dimethoxyflavone	Flavonoids	Flavones	740-33-0	3	23826	28644	15868	71968	55725	138820	1.36977	0.118784	0.313314	3.89992	1.96345	up
Lmsn003588	C17H14O5	Pterocarpine	Flavonoids	Isoflavones	524-97-0	1	87677	101540	61261	252340	196110	538060	1.35296	0.144745	0.336284	3.93851	1.97765	up
Lmhn005110	C16H12O6	Aracarpene 1	Flavonoids	Isoflavones	1261245-78-6	2	9	9	9	5177.2	3398.9	9358.5	1.51545	0.0775215	0.283478	664.244	9.37557	up
Zmdp001857	C14H18N2O6	γ-Glutamyltyrosine	Amino acids and derivatives	Amino acids and derivatives	7432-23-7	2	78488	132320	128220	1579400	421300	880250	1.4199	0.127857	0.322505	8.49768	3.08707	up
Zmyn004449	C18H30O4	9-Hydroxy-12-oxo-10(E),15(Z)-octadecadienoic acid	Lipids	Free fatty acids	-	3	11189	16689	7713.7	5745.9	6973.3	3471.1	1.19544	0.117988	0.312726	0.45489	-1.13641	down
mws0636	C18H20N2O3	L-Phenylalanyl-L-phenylalanine	Amino acids and derivatives	Amino acids and derivatives	2577-40-4	2	32018	26396	15978	63814	46875	44928	1.29516	0.0260152	0.193877	2.09185	1.06478	up
pmn001689	C18H32O4	9-Hydroxy-12-oxo-15(Z)-octadecenoic acid	Lipids	Free fatty acids	-	2	40210	57593	44749	207290	105720	151440	1.43331	0.0633049	0.268914	3.25811	1.70404	up
pmb0751	C16H16O7	Trans-5-O-(p-Coumaroyl)shikimate	Phenolic acids	Phenolic acids	-	3	14075000	10381000	11501000	1003900	2279300	1443900	1.48584	0.00606106	0.142492	0.131465	-2.92725	down
pmb3075	C16H16O7	3-O-p-Coumaroylshikimic acid	Phenolic acids	Phenolic acids	-	3	1663300	1274400	1469700	134540	324560	194610	1.47674	0.00233967	0.140497	0.148321	-2.75321	down
pmp000348	C20H18O4	Kanzonol D	Flavonoids	Other Flavonoids	155233-20-8	1	7013.8	4580.9	2343.4	20688	10957	151590	1.16804	0.33933	0.5286	13.1463	3.71659	up
Lmmn003663	C14H18O9	5-Glucosyloxy-2-Hydroxybenzoic Acid methyl ester	Phenolic acids	Phenolic acids	-	2	44658	78146	33197	67362	111940	133140	1.13331	0.0999735	0.300603	2.00282	1.00203	up
Hmyp003337	C18H20O6	Tabaisocoumarin D	Others	Others	-	3	43165	34989	38850	94150	221650	292270	1.37879	0.105639	0.30094	5.197	2.37768	up
Hmln002806	C16H16O8	5-O-Caffeoylshikimic acid	Phenolic acids	Phenolic acids	180981-12-8	1	220330	241290	239000	92714	72034	60729	1.48078	0.000299677	0.0483321	0.321825	-1.63565	down
pmp000350	C20H16O5	Glabrone	Flavonoids	Isoflavones	60008-02-8	2	2863.3	2819.7	2690.3	5215.7	14641	97979	1.13592	0.341365	0.531013	14.0728	3.81484	up
MWSmce151	C20H16O5	Psoralidin	Lignans and Coumarins	Coumarins	18642-23-4	2	9	9	9	6023.9	7546.7	20839	1.51142	0.135191	0.326396	1274.43	10.3156	up
mws1015	C15H16O9	Esculin (6,7-DihydroxyCoumarin-6-glucoside)	Lignans and Coumarins	Coumarins	531-75-9	2	9	9	9	13319	50092	24452	1.51101	0.114922	0.311563	3254.19	11.6681	up
Cmyn001328	C15H16O9	Daphnin	Lignans and Coumarins	Coumarins	486-55-5	3	9	9	9	20274	52405	43442	1.51517	0.0560936	0.259552	4300.78	12.0704	up
Xmgp006913	C20H20O5	2,4,2',4'-tetrahydroxy-3'-prenylchalcone	Flavonoids	Chalcones	-	3	623890	452230	394440	215570	199450	170850	1.44797	0.0461723	0.238958	0.398399	-1.32771	down
mws5038	C12H22O11	Isomaltulose*	Others	Saccharides and Alcohols	13718-94-0	1	4895200	3091300	4773900	2523200	1309000	2290500	1.25918	0.0413035	0.228952	0.47982	-1.05943	down
MWS1983	C12H24O11	Maltitol	Others	Saccharides and Alcohols	585-88-6	3	438190	443490	390980	674350	1350500	1212100	1.35425	0.0855706	0.285759	2.54345	1.34679	up
pmp000363	C21H20O6	Gancaonin N	Flavonoids	Isoflavones	129145-52-4	2	9	9	9	6417	6998.4	51682	1.49507	0.284899	0.487633	2411.01	11.2354	up
pmn001695	C16H20O10	Trihydroxycinnamoylquinic acid	Phenolic acids	Phenolic acids	-	2	240060	185990	151080	368390	349160	443010	1.39221	0.00747879	0.142492	2.01092	1.00785	up
pme3337	C14H17N5O8	Succinyladenosine	Nucleotides and derivatives	Nucleotides and derivatives	4542-23-8	1	3191200	2595100	2722900	1634400	1110700	1452600	1.42636	0.00409844	0.142492	0.493313	-1.01942	down
pmc0281	C15H21N5O8	Ribosyladenosine	Nucleotides and derivatives	Nucleotides and derivatives	-	3	315810	352560	420940	389770	1447600	1256900	1.0968	0.1754	0.376301	2.84058	1.50618	up
pme1587	C21H20O9	Daidzein-7-O-glucoside(Daidzin)	Flavonoids	Isoflavones	552-66-9	1	9465000	6793300	2831400	10696000	16046000	18694000	1.15876	0.0467338	0.240723	2.38013	1.25104	up
MWSHY0039	C21H20O9	Daidzin	Flavonoids	Isoflavones	552-66-9	1	9136700	7506100	3404800	11586000	16702000	21419000	1.21853	0.0522024	0.253356	2.47945	1.31002	up
MWSHY0079	C21H22O9	Liquiritin	Flavonoids	Flavanones	551-15-5	3	65506	75860	69292	117880	160070	168890	1.44508	0.033779	0.21698	2.12116	1.08486	up
pme3504	C22H22O9	Formononetin-7-O-glycoside (Ononin)	Flavonoids	Isoflavones	486-62-4	1	850230	806710	605650	2301200	4644500	6114900	1.42125	0.0827788	0.284627	5.77241	2.52917	up
MWSHY0179	C22H22O9	Ononin	Flavonoids	Isoflavones	486-62-4	2	629860	547950	353300	1286800	2153600	2327800	1.41109	0.0411021	0.228952	3.76733	1.91354	up
pmb0862	C20H42NO7P	LysoPC 12:0	Lipids	LPC	20559-18-6	3	8193.9	4632.8	6443.2	18897	14265	20618	1.41453	0.0120432	0.142947	2.79088	1.48072	up
Lmyp006086	C22H22O10	Prunetin-5-O-glucoside*	Flavonoids	Isoflavones	-	3	156850	162290	123790	232450	582750	651080	1.28983	0.117982	0.312726	3.31041	1.72701	up
HJN091	C22H22O10	Prunetin-4'-O-glucoside*	Flavonoids	Isoflavones	154-36-9	3	9	9	9	5482.2	14934	9704.6	1.51309	0.0668975	0.273603	1115.59	10.1236	up
mws0894	C22H22O10	Glycitin (Glycitein 7-O-Glucoside)	Flavonoids	Isoflavones	40246-10-4	1	878300	1027000	485620	1172000	1957000	2368300	1.21772	0.0804499	0.28446	2.29924	1.20116	up
pmp000575	C22H22O10	Acacetin-7-O-glucoside (Tilianin)	Flavonoids	Flavones	4291-60-5	3	120520	141280	119350	205120	473900	632210	1.29654	0.130254	0.323048	3.44019	1.78249	up
MWSHY0180	C22H22O10	Glycitin	Flavonoids	Isoflavones	40246-10-4	2	904060	1055400	559920	1478800	2071800	2421900	1.33109	0.0335401	0.21698	2.37062	1.24527	up
pmp000573	C22H22O10	Acacetin-7-O-galactoside	Flavonoids	Flavones	-	3	150300	164560	126680	249610	561800	713990	1.31572	0.117336	0.312675	3.45473	1.78857	up
pmp000415	C22H22O10	3'-Methoxydaidzin	Flavonoids	Isoflavones	200127-80-6	2	135530	143910	111750	228370	488320	606890	1.33373	0.107604	0.302066	3.38347	1.7585	up
pme3400	C22H22O10	Biochanin A-7-O-glucoside (Sissotrin)	Flavonoids	Isoflavones	5928-26-7	3	131520	112670	109070	193810	469910	530470	1.30936	0.113129	0.309615	3.38048	1.75723	up
Lmsn003297	C21H22O11	3,4,2',4',6'-Pentahydroxychalcone-4'-O-glucoside	Flavonoids	Chalcones	-	2	375790	312780	329580	459810	858680	929760	1.28321	0.104823	0.30094	2.20817	1.14285	up
Li512113	C20H20O12	Maleoyl-caffeoylquinic acid	Phenolic acids	Phenolic acids	-	3	26047	30070	17170	37602	98390	77170	1.26113	0.114373	0.31146	2.90859	1.54032	up
pmb0464	C16H27NO14	L-Aspartic acid-O-diglucoside	Amino acids and derivatives	Amino acids and derivatives	-	3	228550	1478800	1988600	11937000	3494900	6018200	1.22516	0.136412	0.326396	5.80368	2.53697	up
Zmdp004370	C23H22O10	6''-O-Acetyldaidzin	Flavonoids	Isoflavones	71385-83-6	1	61250	66070	21314	81377	193240	247520	1.18935	0.1164	0.312307	3.5129	1.81266	up
Lmhn002321	C21H18O12	Vnilloylcaffeoyltartaric acid	Phenolic acids	Phenolic acids	-	3	51472	58424	66348	100830	204770	132120	1.35052	0.102683	0.30094	2.4836	1.31243	up
Hmmp004965	C22H22O11	Diosmetin-7-O-Beta-D-Glucopyranoside	Flavonoids	Flavanones	20126-59-4	3	45008	42646	20180	116400	359120	381060	1.37133	0.0973978	0.300603	7.94351	2.98978	up
Lmdp004307	C23H26O10	Farrerol-7-O-glucoside	Flavonoids	Flavanones	885044-12-2	3	30208	18217	11881	40986	98463	103560	1.29874	0.0847617	0.284627	4.0296	2.01064	up
Lmhp009464	C22H44NO7P	LysoPE 17:1(2n isomer)*	Lipids	LPE	-	3	24141	31594	25322	90902	44795	56450	1.35259	0.112161	0.308514	2.37052	1.2452	up
Lmhp010162	C22H46NO7P	LysoPE 17:0	Lipids	LPE	-	3	10194	21750	20672	90168	39717	43719	1.32078	0.124064	0.320716	3.29945	1.72223	up
Zmhn002508	C21H28O12	4-p-Cumaroyl-rhamnosyl-(1→6)-D-glucose	Phenolic acids	Phenolic acids	-	2	65854	98958	91998	130960	322940	252040	1.28843	0.11192	0.308514	2.74888	1.45884	up
Smpn011792	C30H48O4	2,3-dihydroxy-12-ursen-28-oic acid	Terpenoids	Triterpene	-	3	9449	15835	8329.3	26215	26565	21481	1.36771	0.0117438	0.142492	2.20927	1.14357	up
Hmcp002207	C22H22O12	Isorhamnetin-7-O-glucoside (Brassicin)	Flavonoids	Flavonols	6743-96-0	3	29318	37035	35644	58448	83679	71806	1.43679	0.0267698	0.193877	2.09744	1.06863	up
pmb0883	C23H48NO7P	LysoPE 18:0*	Lipids	LPE	69747-55-3	3	357150	476360	409880	1242500	803620	839040	1.42981	0.0530987	0.254379	2.3204	1.21437	up
pmb0863	C24H46NO7P	LysoPC 16:2(2n isomer)*	Lipids	LPC	-	3	41327	59089	60727	168560	76051	107900	1.26532	0.136944	0.326396	2.18757	1.12933	up
pmp000445	C26H30N2O8	Vincoside lactam	Alkaloids	Plumerane	-	2	121360	123910	129040	165220	481610	392830	1.22723	0.142729	0.334197	2.77754	1.47381	up
pmp000193	C24H22O12	6''-O-Malonyldaidzin	Flavonoids	Isoflavones	124590-31-4	1	13917000	12126000	6780100	22782000	43835000	48212000	1.34091	0.0645685	0.269117	3.49842	1.8067	up
pmb3000	C24H24O12	Chrysoeriol-7-O-(6''-acetyl)glucoside	Flavonoids	Flavones	-	3	9	9	9	28956	27135	24118	1.52049	0.00277451	0.142492	2970.7	11.5366	up
Zmdp004305	C28H24O9	Daidzein-7-O-(2''-benzoyl)rhamnoside	Flavonoids	Isoflavones	-	3	358680	267770	167880	578830	1161200	1617900	1.33092	0.100201	0.300603	4.22737	2.07976	up
pmb3045	C23H22O13	tricin-7-O-Glucuronide	Flavonoids	Flavones	-	3	20586	19983	16264	40097	81701	94735	1.38869	0.0829378	0.284627	3.80999	1.92979	up
Lmhp009590	C25H50NO7P	LysoPC 17:1	Lipids	LPC	-	2	158330	197730	175410	561090	262560	353620	1.31378	0.132861	0.323521	2.21512	1.14739	up
pmb2406	C25H52NO7P	LysoPC 17:0*	Lipids	LPC	50930-23-9	1	105480	160130	113120	495680	194350	276760	1.2734	0.156878	0.351048	2.55272	1.35203	up
Lmhp010515	C25H52NO7P	LysoPC 17:0(2n isomer)*	Lipids	LPC	-	1	156750	225940	191300	722930	352640	448790	1.37643	0.0994882	0.300603	2.65573	1.40911	up
Zmdp005767	C25H24O12	Formononetin-7-O-(6''-Malonyl)glucoside	Flavonoids	Isoflavones	-	1	8225300	6712000	6084900	18406000	36054000	39408000	1.42495	0.0637154	0.268914	4.46518	2.15872	up
Zmdp004112	C24H22O13	Genistein-7-O-(6''-malonyl)glucoside	Flavonoids	Isoflavones	-	1	246330	206200	130100	498390	806790	1162100	1.38624	0.077619	0.283478	4.23473	2.08227	up
pma0791	C24H24O13	Naringenin-7-O-(6''-malonyl)glucoside	Flavonoids	Flavanones	-	3	10292000	9379300	8817200	13686000	23578000	25001000	1.33463	0.0849712	0.284627	2.18562	1.12804	up
pmp000195	C25H24O13	6''-O-Malonylglycitin	Flavonoids	Isoflavones	137705-39-6	1	99016	130300	69268	1058500	3424100	3244200	1.4648	0.0826765	0.284627	25.8781	4.69366	up
Zmhp006502	C25H24O14	Kaempferide-3-O-(6''-malonyl)glucoside	Flavonoids	Flavonols	-	3	3819.8	2805.2	5229.5	13056	27789	30608	1.41916	0.0652524	0.269185	6.0275	2.59156	up
pma0795	C24H22O15	Tricetin-5-O-(6''-malonyl)glucoside	Flavonoids	Flavones	-	3	337670	395550	381350	682170	1248300	1377700	1.39237	0.0747956	0.283478	2.96811	1.56955	up
pmd0143	C28H58NO7P	LysoPC 20:0	Lipids	LPC	108341-80-6	3	12220	12614	13217	174380	38197	50557	1.34476	0.22657	0.427313	6.9153	2.78979	up
Lmmn002260	C27H36O12	5'-Methoxyisolariciresinol-9'-O-glucoside	Lignans and Coumarins	Lignans	-	2	624650	574970	531480	127220	283650	187100	1.4115	0.00434844	0.142492	0.345428	-1.53354	down
pmp000395	C27H30O13	Glycyroside	Flavonoids	Isoflavones	125310-04-5	1	261600	425060	182990	393120	956020	635940	1.14609	0.136433	0.326396	2.28262	1.19069	up
Lmhp003658	C27H28O14	Monohydroxy-trimethoxyflavone-O-(6''-malonyl)glucoside	Flavonoids	Flavones	-	3	16975	16142	13789	100660	161360	166440	1.49805	0.026308	0.193877	9.13444	3.19132	up
Wmkp002590	C27H30O15	5,7-Dihydroxy-4-methoxyflavone-3-O-xylose-(1-6)-glucose	Flavonoids	Flavones	-	3	44371	24968	20064	35718	81362	63181	1.06915	0.136273	0.326396	2.01627	1.01169	up
Hmlp003068	C27H30O17	Meratin	Flavonoids	Flavones	27215-04-9	3	180540	124130	122380	84668	17431	18533	1.24189	0.0261727	0.193877	0.282477	-1.82379	down
Zmcp002666	C27H30O17	Quercetin3,7-diglucoside	Flavonoids	Flavonols	-	3	142850	120020	147140	93122	14954	16212	1.19716	0.0548941	0.2572	0.303134	-1.72197	down
Zmhp002640	C33H40O21	6-Hydroxykaempferol 3-Rutinoside-6-glucoside	Flavonoids	Flavonols	-	1	4271500	5000800	6363700	2996300	2412400	1849500	1.36911	0.0266115	0.193877	0.464198	-1.10719	down
Lmsp002982	C33H40O21	Quercetin-3-O-sophoroside-7-O-rhamnoside	Flavonoids	Flavonols	-	2	5227100	4786200	4983800	5130700	466500	466850	1.0516	0.194797	0.393922	0.404348	-1.30633	down
HJAP023	C33H40O21	Kaempferol-6,8-di-C-glucoside-7-O-glucoside	Flavonoids	Flavonoid carbonoside	-	3	48341	89682	104100	42212	27836	27711	1.27196	0.0925936	0.291602	0.403758	-1.30844	down
Lmdp004668	C37H38O19	Kaempferol-3-O-(6''-Feruloyl)glucosyl-(1→4)-galactoside	Flavonoids	Flavonols	-	3	21940	22933	24502	31634	54358	57569	1.32028	0.0926611	0.291602	2.06935	1.04918	up
Lmdp004696	C38H40O20	Kaempferol-3-O-(6''-Sinapyl)glucosyl-(1→2)-Galactoside	Flavonoids	Flavonols	-	3	20109	13216	16756	30656	43709	32098	1.37713	0.0283958	0.200053	2.12582	1.08802	up
Lmmp008478	C48H76O18	Soyasapogenol E-3-O-rhamnosyl(1,2)glucosyl(1,2)glucuronide	Terpenoids	Triterpene Saponin	-	1	756080	654270	397610	960050	1644600	1766500	1.28153	0.059862	0.267907	2.41772	1.27365	up
Lmmp007048	C48H74O20	Ceanothic acid-3-O-glucuronic acid-rutinose	Terpenoids	Triterpene Saponin	-	3	163020	131630	131330	209150	440350	250850	1.24361	0.153614	0.346583	2.1136	1.0797	up
